# Supplementary material for: CRB3 navigates Rab11 trafficking vesicles to promote γTuRC assembly during ciliogenesis
Source: eLife. 2023 Sep 22;12:RP86689. doi: 10.7554/eLife.86689 (PMC10516600; doi:10.7554/eLife.86689)
Supplement: Figure 3—figure supplement 1—source data 1. [file elife-86689-fig3-figsupp1-data1.zip]

Archive with 6 entries (5 files):
- Figure 3-figure supplement 1-source data 1/
- Figure 3-figure supplement 1-source data 1/Figure 3-figure supplement 1-source data 1.jpg
- Figure 3-figure supplement 1-source data 1/Figure 3-figure supplement 1A CRB3.tif
- Figure 3-figure supplement 1-source data 1/Figure 3-figure supplement 1A GAPDH.tif
- Figure 3-figure supplement 1-source data 1/Figure 3-figure supplement 1D CRB3.tif
- Figure 3-figure supplement 1-source data 1/Figure 3-figure supplement 1D GAPDH.tif
