# Supplementary material for: CRB3 navigates Rab11 trafficking vesicles to promote γTuRC assembly during ciliogenesis
Source: eLife. 2023 Sep 22;12:RP86689. doi: 10.7554/eLife.86689 (PMC10516600; doi:10.7554/eLife.86689)
Supplement: Figure 5—source data 2. [file elife-86689-fig5-data2.zip]

Archive with 28 entries (27 files):
- Figure 5-source data 2/
- Figure 5-source data 2/Figure 5-source data 2-1.jpg
- Figure 5-source data 2/Figure 5-source data 2-2.jpg
- Figure 5-source data 2/Figure 5E CRB3.tif
- Figure 5-source data 2/Figure 5E GAPDH.tif
- Figure 5-source data 2/Figure 5G CRB3.tif
- Figure 5-source data 2/Figure 5G GCP2.tif
- Figure 5-source data 2/Figure 5G GCP3.tif
- Figure 5-source data 2/Figure 5G GCP4.tif
- Figure 5-source data 2/Figure 5G GCP5.tif
- Figure 5-source data 2/Figure 5G GCP6.tif
- Figure 5-source data 2/Figure 5G β-actin.tif
- Figure 5-source data 2/Figure 5G γ-tubulin.tif
- Figure 5-source data 2/Figure 5H GCP3.tif
- Figure 5-source data 2/Figure 5H GCP6.tif
- Figure 5-source data 2/Figure 5H IgG.tif
- Figure 5-source data 2/Figure 5J GCP2(left).tif
- Figure 5-source data 2/Figure 5J GCP2(right).tif
- Figure 5-source data 2/Figure 5J GCP3(left).tif
- Figure 5-source data 2/Figure 5J GCP3(right).tif
- Figure 5-source data 2/Figure 5J GCP4(left).tif
- Figure 5-source data 2/Figure 5J GCP4(right).tif
- Figure 5-source data 2/Figure 5J GCP5(left).tif
- Figure 5-source data 2/Figure 5J GCP5(right).tif
- Figure 5-source data 2/Figure 5J GCP6(left).tif
- Figure 5-source data 2/Figure 5J GCP6(right).tif
- Figure 5-source data 2/Figure 5J γ-tubulin(left).tif
- Figure 5-source data 2/Figure 5J γ-tubulin(right).tif
