# Supplementary material for: CRB3 navigates Rab11 trafficking vesicles to promote γTuRC assembly during ciliogenesis
Source: eLife. 2023 Sep 22;12:RP86689. doi: 10.7554/eLife.86689 (PMC10516600; doi:10.7554/eLife.86689)
Supplement: Figure 5—figure supplement 2—source data 1. [file elife-86689-fig5-figsupp2-data1.zip]

Archive with 4 entries (3 files):
- Figure 5-figure supplement 2-source data 1/
- Figure 5-figure supplement 2-source data 1/Figure 5-figure supplement 2-source data 1.jpg
- Figure 5-figure supplement 2-source data 1/Figure 5-figure supplement 2A GAPDH.tif
- Figure 5-figure supplement 2-source data 1/Figure 5-figure supplement 2A Rab11.tif
