# Supplementary material for: CRB3 navigates Rab11 trafficking vesicles to promote γTuRC assembly during ciliogenesis
Source: eLife. 2023 Sep 22;12:RP86689. doi: 10.7554/eLife.86689 (PMC10516600; doi:10.7554/eLife.86689)
Supplement: Figure 6—source data 1. [file elife-86689-fig6-data1.zip]

Archive with 24 entries (23 files):
- Figure 6-source data 1/
- Figure 6-source data 1/Figure 6-source data 1-1.jpg
- Figure 6-source data 1/Figure 6-source data 1-2.jpg
- Figure 6-source data 1/Figure 6A CRB3.tif
- Figure 6-source data 1/Figure 6A GCP3.tif
- Figure 6-source data 1/Figure 6A GCP6.tif
- Figure 6-source data 1/Figure 6A IgG.tif
- Figure 6-source data 1/Figure 6A Rab11.tif
- Figure 6-source data 1/Figure 6B CRB3.tif
- Figure 6-source data 1/Figure 6B GCP3.tif
- Figure 6-source data 1/Figure 6B GCP6.tif
- Figure 6-source data 1/Figure 6B IgG.tif
- Figure 6-source data 1/Figure 6B Rab11.tif
- Figure 6-source data 1/Figure 6C GCP6.tif
- Figure 6-source data 1/Figure 6C IgG.tif
- Figure 6-source data 1/Figure 6C Rab11.tif
- Figure 6-source data 1/Figure 6F IB GFP.tif
- Figure 6-source data 1/Figure 6F Input Flag.tif
- Figure 6-source data 1/Figure 6F Input GFP.tif
- Figure 6-source data 1/Figure 6F IP Flag.tif
- Figure 6-source data 1/Figure 6G IB GFP.tif
- Figure 6-source data 1/Figure 6G Input Flag.tif
- Figure 6-source data 1/Figure 6G Input GFP.tif
- Figure 6-source data 1/Figure 6G IP Flag.tif
