# Supplementary material for: CRB3 navigates Rab11 trafficking vesicles to promote γTuRC assembly during ciliogenesis
Source: eLife. 2023 Sep 22;12:RP86689. doi: 10.7554/eLife.86689 (PMC10516600; doi:10.7554/eLife.86689)
Supplement: Figure 7—source data 1. [file elife-86689-fig7-data1.zip]

Archive with 18 entries (17 files):
- Figure 7-source data 1/
- Figure 7-source data 1/Figure 7-source data 1.jpg
- Figure 7-source data 1/Figure 7A CEP290.tif
- Figure 7-source data 1/Figure 7A GCP3.tif
- Figure 7-source data 1/Figure 7A GCP6(long time).tif
- Figure 7-source data 1/Figure 7A GCP6(short time).tif
- Figure 7-source data 1/Figure 7A GFP.tif
- Figure 7-source data 1/Figure 7A IgG.tif
- Figure 7-source data 1/Figure 7A Rab11.tif
- Figure 7-source data 1/Figure 7B CEP290.tif
- Figure 7-source data 1/Figure 7B GCP3.tif
- Figure 7-source data 1/Figure 7B GCP6.tif
- Figure 7-source data 1/Figure 7B GFP.tif
- Figure 7-source data 1/Figure 7B IgG.tif
- Figure 7-source data 1/Figure 7B Rab11.tif
- Figure 7-source data 1/Figure 7C CEP290.tif
- Figure 7-source data 1/Figure 7C GCP6.tif
- Figure 7-source data 1/Figure 7C IgG.tif
