# Supplementary material for: CRB3 navigates Rab11 trafficking vesicles to promote γTuRC assembly during ciliogenesis
Source: eLife. 2023 Sep 22;12:RP86689. doi: 10.7554/eLife.86689 (PMC10516600; doi:10.7554/eLife.86689)
Supplement: Figure 8—source data 1. [file elife-86689-fig8-data1.zip]

Archive with 10 entries (9 files):
- Figure 8-source data 1/
- Figure 8-source data 1/Figure 8-source data 1.jpg
- Figure 8-source data 1/Figure 8G CRB3(left).tif
- Figure 8-source data 1/Figure 8G CRB3(right).tif
- Figure 8-source data 1/Figure 8G GSK3-β(left).tif
- Figure 8-source data 1/Figure 8G GSK3-β(right).tif
- Figure 8-source data 1/Figure 8G β-actin(left).tif
- Figure 8-source data 1/Figure 8G β-actin(right).tif
- Figure 8-source data 1/Figure 8G β-catenin(left).tif
- Figure 8-source data 1/Figure 8G β-catenin(right).tif
